# Supplementary material for: Characterization of free fatty acid receptor family in rainbow trout (Oncorhynchus mykiss): towards a better understanding of their involvement in fatty acid signalisation
Source: BMC Genomics. 2023 Mar 20;24:130. doi: 10.1186/s12864-023-09181-z (PMC10029227; doi:10.1186/s12864-023-09181-z)
Supplement: Supplementary file 1 — Additional file 1. Normalized and raw RT-PCR datas in all analyzed tissus and conditions. [file 12864_2023_9181_MOESM1_ESM.xlsx]

## Sheet: Raw (CT)
	Supplementary Materials
	Additional file 1. Normalized and raw RT-PCR datas in all analyzed tissus and conditions.
	SAMPLES		embryos (development)									SAMPLES		proximal gut and Brain
	Sample Time (days)	luciferase	ffar1	ffar2a2	ffar2a1a	ffar2b2b1	ffar2b2b2	ffar2b2a	ffar2b1.1	ffar2b1.2		Sample Time	eef1α	ffar1	ffar2a2	ffar2a1a	ffar2b2b1	ffar2b2b2	ffar2b2a	ffar2b1.1	ffar2b1.2
			Datas (CT)											Datas (CT)
	001-Ovo1a	17.91	40	33.76	35.44	NA	38.99	35.75	40	35.14		001_GUT1a_C_TO	18.17	28.81	27.46	28.79	30.33	30.53	28.72	28.2	29.43
	002-Ovo1b	17.8	40	34.15	40	33.46	36.11	35.21	35.65	36.22		001_GUT1b_C_TO	17.84	28.62	27.21	28.85	30.49	29.85	28.67	28.46	29.13
	003-Ovo2a	25.61	36.6	35.34	33.61	35.65	35.98	34.72	36.99	NA		002_GUT2a_C_TO	17.53	27.66	27.22	27.44	32.12	29.9	28.28	26.49	28.47
	004-Ovo2b	20.69	36.72	40	36.06	NA	NA	35.9	40	36.66		002_GUT2b_C_TO	17.16	27.48	27.12	27.7	31.05	30.11	28.3	26.6	28.58
	005-Ovo3a	18.1	NA	33.98	35.94	NA	40	34.85	40	NA		003_GUT3a_C_TO	17.8	27.74	26.78	27.3	31.08	29.68	28.17	26.65	28.94
	006-Ovo3b	17.05	NA	37.71	NA	36.5	35.71	35.89	40	NA		003_GUT3b_C_TO	17.78	27.88	26.96	27.68	31.47	29.72	28.34	26.92	29.35
	013-Std5a	15.63	36.6	34.93	35.12	NA	36.05	NA	36.53	NA		004_GUT4a_C_TO	17.76	28.47	26.9	27.67	32.62	29.97	28.63	27.32	29.11
	014-Std5b	16.82	NA	33.94	40	35.98	40	35.92	NA	NA		004_GUT4b_C_TO	17.71	28.98	27.09	27.54	32.52	30.54	28.33	27.76	29.06
	015-Std5a	18.34	37.72	40	NA	NA	34.86	NA	36.4	36.03		005_GUT5a_C_TO	17.83	27.51	27.34	28.02	31.13	29.67	27.97	26.47	28.6
	016-Std5b	20.27	37.57	33.6	36.16	34.82	NA	34.89	40	35.25		005_GUT5b_C_TO	17.8	27.68	27.51	27.84	32.26	30.27	28.43	26.74	28.83
	017-Std5a	17.07	36.48	40	36.25	NA	37.71	NA	36.24	NA		006_GUT6a_C_TO	17.85	28.52	26.68	27.92	30.09	30.02	28.58	27.76	28.93
	018-Std5b	17.91	NA	34.51	NA	35.77	40	NA	40	NA		006_GUT6b_C_TO	17.78	28.66	26.86	27.66	30.09	30.23	28.88	28.06	29.2
	019-Std6a	16.94	40	33.27	35.73	35.8	33.32	33.48	36.82	35.8		007_GUT7a_C_T20	17.43	27.3	26.75	27.62	30.28	29.76	27.89	26.01	27.82
	020-Std6b	16.94	35.03	33.15	34.94	36.27	33.9	34.44	36.71	NA		007_GUT7b_C_T20	17.45	27.46	27.21	28.17	30.61	30.51	28.66	26.34	28.59
	021-Std6a	19.66	36.45	33.31	34.7	35.47	40	NA	37.83	NA		008_GUT8a_C_T20	17.83	29.25	26.71	27.94	31.25	29.92	28.42	27.94	29.32
	022-Std6b	18.82	NA	34.34	37.24	NA	34.42	36.17	NA	NA		008_GUT8b_C_T20	17.61	29.05	26.82	27.92	32.1	29.97	28.57	27.86	29.64
	023-Std6a	17.9	NA	35.68	40	35.77	40	NA	40	NA		009_GUT9a_C_T20	17.15	27.47	25.97	27.09	30.1	28.62	27.7	26.47	28.06
	024-Std6b	17.88	NA	40	NA	NA	40	NA	40	NA		009_GUT9b_C_T20	17.65	28.21	26.77	27.82	31.05	29.64	28.47	27.07	29.12
	025-Std7a	16.46	40	33.89	36.56	NA	40	NA	40	NA		010_GUT10a_C_T20	17.85	29.24	27.08	27.76	29.57	30.08	28.67	28.11	29.08
	026-Std7b	16.52	NA	34.01	36.1	35.74	35.43	37.29	NA	35.94		010_GUT10b_C_T20	17.68	29.3	27.12	28	29.97	29.98	29.42	28.42	30
	027-Std7a	18.14	NA	34.69	35.08	NA	35.93	34.65	36.61	35.93		011_GUT11a_C_T20	17.59	28.09	26.56	27.25	31.75	29.33	28.19	26.69	28.92
	028-Std7b	17.9	36.5	34.07	NA	34.89	36.23	36.18	36.47	NA		011_GUT711b_C_T20	17.01	27.56	26.25	27.04	31.68	28.94	27.83	26.23	28.26
	029-Std7a	17.6	35.29	32.19	34.18	36.21	33.58	33.95	34.86	34.97		012_GUT12a_C_T20	17.82	27.84	26.57	27.04	31.06	29.88	28.04	26.87	28.89
	030-Std7b	17.25	36.61	33.57	34.48	NA	34.93	34.16	35.1	34.43		012_GUT12b_C_T20	17.34	27.45	26.55	26.9	30.74	29.27	27.93	26.75	28.77
	031-Std8a	17.94	32.63	30.83	31.98	32.41	32.46	31.04	32.86	31.85		013_GUT13a_V_T20	17.84	28.01	26.65	27.83	30.7	29.18	28.63	26.77	28.75
	032-Std8b	15.71	32.52	31.13	32.34	33.05	33.34	32.16	33.13	33.84		013_GUT13b_V_T20	17.78	27.96	26.63	28.01	30.42	29	28.57	27.02	29.09
	033-Std8a	20.63	33.71	32.61	35.79	34.71	35.91	34.65	36.85	35		014_GUT14a_V_T20	17.75	28.65	26.61	27.61	29.77	29.25	28.77	27.92	29.73
	034-Std8b	20.03	35.68	33.61	NA	34.75	35.76	33.93	40	35.14		014_GUT14b_V_T20	17.61	28.82	26.6	27.72	30.3	29.2	28.96	27.95	29.63
	035-Std8a	17.61	33.22	32.09	33.29	34.2	32.92	32.54	34.55	33.86		015_GUT15a_V_T20	17.34	28.53	26.7	27.7	30.42	29.65	28.21	27.58	28.91
	036-Std8b	17.68	36.05	33.3	40	NA	34.73	35.94	35.78	36.13		015_GUT15b_V_T20	17.61	28.93	26.84	27.92	30.58	29.99	28.66	27.99	29.33
	037-Std10a	19.57	33.5	30.76	31.67	32.27	32.63	31.74	33.93	32.49		016_GUT16a_V_T20	17.63	28.85	27.05	28	29.87	29.81	28.14	27.51	28.97
	038-Std10b	19.24	34.13	31.26	32.58	33.59	32.16	31.58	33.74	32.88		016_GUT16b_V_T20	17.69	28.88	26.95	28.04	30.1	30.07	28.28	27.71	28.73
	039-Std10a	16.91	32.7	30.19	31.53	32.46	31.25	31.15	32.46	32.97		017_GUT17a_V_T20	17.97	28.27	27.24	27.76	30.74	30.32	28.55	27.59	29.06
	040-Std10b	17.26	32.66	30.62	32.09	31.78	32.48	32.13	32.85	32.52		017_GUT17b_V_T20	17.86	28.07	27.15	27.74	31.54	30.64	28.77	27.75	29.12
	041-Std10a	18.02	37.17	32.75	34.1	34.15	35.99	35.57	34.71	34.82		018_GUT18a_V_T20	17.96	28.89	26.72	27.94	30.13	29.81	28.58	27.55	29.54
	042-Std10b	17.88	34.74	32.01	35.12	35.93	38.65	34.23	NA	34.85		018_GUT18b_V_T20	17.83	28.98	26.88	27.92	30.22	30.11	28.86	27.81	29.3
	043-Std12a	18.19	30.34	28.44	29.86	29.12	29.71	29.25	30.95	29.96		019_GUT19a_C_T6	18.46	28.83	27.63	28.15	31.83	31.32	29.77	27.2	29.56
	044-Std12b	18.46	30.73	28.13	29.88	29.44	29.69	29.22	30.71	29.73		019_GUT19b_C_T6	18	28.41	27.47	28.05	31.99	30.9	30.15	27.32	29.21
	045-Std12a	18.52	32.52	30.52	31.67	31.68	31.16	31.07	32.29	32		020_GUT20a_C_T6	18.15	29.08	27.14	28.49	30.81	29.94	28.72	28.48	29.15
	046-Std12b	18.23	32.29	29.89	31.7	30.99	31.68	31.19	32.55	32.32		020_GUT20b_C_T6	18.11	29.27	27.24	28.46	30.46	30.46	29.02	28.35	29.69
	047-Std12a	16.95	31.72	29.06	30.74	30.6	30.62	30.16	31.43	30.89		021_GUT21a_C_T6	18.13	27.9	27.15	28.48	29.96	29.72	28.65	26.85	28.87
	048-Std12b	17.01	31.7	29.43	30.85	30.61	30.52	30.19	31.63	31.32		021_GUT21b_C_T6	17.95	28.03	27.08	28.33	29.92	29.58	28.93	27.02	28.81
	049-Std15a	17	28.9	26.82	28.61	28.09	28.09	27.79	28.99	28.51		022_GUT22a_C_T6	18.6	29.24	27.62	28.75	32.17	31.32	29.72	27.94	29.88
	050-Std15b	17.18	28.89	26.82	28.56	28.16	28.5	27.92	28.81	28.67		022_GUT22b_C_T6	18.6	29.73	27.75	28.85	31.68	31.75	30.26	28.3	30.14
	051-Std15a	18.6	31.32	29.17	30.98	30.61	30.69	29.98	32.84	31.71		023_GUT23a_C_T6	18.25	24.85	23.31	24.71	24.62	24.52	23.97	24.99	24.53
	052-Std15b	18.45	31.8	29.17	32.17	30.46	30.29	29.77	32.95	32.26		023_GUT23b_C_T6	18.08	25.05	23.33	24.87	24.66	24.7	24.09	25.17	24.59
	053-Std15a	17.81	31.79	29.55	31.43	31	31.43	30.24	32.11	30.77		024_GUT24a_C_T6	17.97	29.57	27.17	27.92	32.53	30.05	29.74	28.5	29.68
	054-Std15b	34.75	30.73	28.9	30.88	30.55	30.24	30.24	31.64	30.87		024_GUT24b_C_T6	17.95	29.25	27.11	28	31.83	30.16	29.84	28.53	29.52
	055-Std22a	17.07	29.94	27.69	29.44	28.98	28.78	28.66	29.84	29.15		025_GUT25a_V_T6	17.86	29.16	26.48	27.91	30.08	29.46	28.49	27.31	29.04
	056-Std22b	17.25	30.32	27.8	29.26	28.88	28.77	28.62	29.7	29.55		025_GUT25b_V_T6	18.01	29.22	26.8	28.28	30	29.75	28.9	27.78	29.31
	057-Std22a	19.89	29.31	27.43	28.99	28.86	28.56	28.05	29.17	28.68		026_GUT26a_V_T6	18.23	29.25	26.95	28.33	31.98	30.66	29.23	27.43	29.6
	058-Std22b	19.76	29.48	27.59	29.25	28.67	28.62	28.17	29.59	28.89		026_GUT26b_V_T6	17.98	29.23	26.79	28.42	32.63	30.3	29.54	27.44	29.72
	059-Std22a	18.52	32.62	30.66	31.78	31.73	30.67	31.2	32.58	32.11		027_GUT27a_V_T6	18.13	29.42	27.53	29.04	30.81	29.69	29.25	27.64	29.73
	060-Std22b	18.01	32.11	30.04	32.88	31.33	30.5	31.2	33.25	32.23		027_GUT27b_V_T6	17.99	29.51	27.48	29.09	30.6	29.86	29.31	27.87	30.07
	061-Std23a	18.23	30.53	27.77	29.25	29.08	28.89	28.85	29.91	29.33		028_GUT28a_V_T6	17.68	29.13	27.23	27.27	30.3	30.65	28.6	27.82	30.03
	062-Std23b	18.13	30.79	28.18	29.34	29.52	28.93	28.88	30.1	29.91		028_GUT28b_V_T6	17.77	29.42	27.3	27.55	30.68	31.21	29.23	28.26	30.59
	063-Std23a	19.13	30.92	29.01	29.69	30.23	29.54	29.3	30.71	29.83		029_GUT29a_V_T6	17.83	30.7	27.24	28.45	30.86	29.89	28.81	27.62	30.04
	064-Std23b	19.01	30.99	28.67	29.93	29.54	29.6	29.05	30.31	30.14		029_GUT29b_V_T6	17.78	30.46	27.27	28.54	31.21	29.66	28.93	27.97	30.26
	065-Std23a	19.63	29.71	27.73	29.13	28.82	28.58	28.6	29.74	28.74		030_GUT30a_V_T6	18.17	29.05	27.03	27.99	29.42	29.03	28	28	28.88
	066-Std23b	19.06	29.66	27.76	29.32	29.09	29.17	28.59	30.07	29.12		030_GUT30b_V_T6	18.16	29.08	27.06	28.06	29.51	29.11	28.08	28.19	28.94
	067-Std30a	17.63	32.56	31.46	31.64	29.23	29.68	28.67	31.53	30.74		031_GUT31a_C_T24	18.96	28.64	27.74	28.71	29.94	28.62	28.05	27.13	29.35
	068-Std30b	17.92	32.48	30.65	31.62	29.94	29.76	28.98	32.9	30.26		031_GUT31b_C_T24	18.57	28.46	27.42	28.69	29.47	28.57	27.96	26.87	28.94
	069-Std30a	15.3	31.31	30.5	31.1	29.16	30.07	28.81	31.11	30.62		032_GUT32a_C_T24	18.6	30.92	26.84	29.06	31.32	29.96	29.19	29.03	30.85
	070-Std30b	15.65	31.6	29.93	31.05	30.05	29.73	29.09	31.42	30.65		032_GUT32b_C_T24	18.22	30.96	26.7	29.05	30.73	30.8	29.49	29.43	30.6
	071-Std30a	14.76	31.75	29.92	30.6	29.75	29.23	28.81	31.28	30.05		033_GUT33a_C_T24	19.03	30.07	27.21	29.47	32.35	30.78	29.48	28.95	30.25
	072-Std30b	14.95	31.8	30.61	30.45	29.74	29.32	28.67	31.48	30.65		033_GUT33b_C_T24	18.85	30.2	27.14	29.31	32.04	30.67	29.67	28.91	30.12
												034_GUT34a_C_T24	19.02	30.97	27.97	29.49	32.73	30.63	29.89	29.57	30.16
												034_GUT34b_C_T24	18.73	30.65	27.75	29.66	32.08	30.24	29.65	29.1	30.25
												035_GUT35a_C_T24	18.83	29.56	27.6	29.05	30.42	30.17	28.93	27.94	30.44
												035_GUT35b_C_T24	18.64	29.61	27.55	29.29	30.22	29.9	28.77	28.2	29.89
												036_GUT36a_C_T24	18.54	29.23	26.8	28.56	30.08	30.53	28.73	28.28	29.87
												036_GUT36b_C_T24	18.23	29.5	26.71	28.45	30.47	30.2	28.73	28.29	29.79
												037_GUT37a_V_T24	18.81	29.58	27.6	29	31.01	31	29.25	27.99	NA
												037_GUT37b_V_T24	18.62	29.45	27.46	29.05	31.52	30.91	28.87	28.12	29.6
												038_GUT38a_V_T24	18.74	28.48	26.69	27.99	28.97	28.84	27.94	27.32	28.47
												038_GUT38b_V_T24	18.76	28.55	26.91	28.1	29.06	28.66	27.88	27.65	28.71
												039_GUT39a_V_T24	18.59	28.83	27.2	29.1	31.04	29.8	28.53	27.67	29.02
												039_GUT39b_V_T24	18.56	28.87	27.14	29	30.94	30	28.92	27.84	29.09
												040_GUT40a_V_T24	18.52	30.06	27.3	29.12	30.98	30.95	29.42	28.94	29.8
												040_GUT40b_V_T24	18.8	30	27.2	29.08	31.16	30.89	29.17	29.22	30.3
												041_GUT41a_V_T24	18.89	29.51	27.93	29.18	31.9	31.09	30	28.73	30.07
												041_GUT41b_V_T24	18.89	29.24	27.94	28.86	32.51	31	29.48	28.31	30.23
												042_GUT42a_V_T24	18.53	30.6	28.07	29.29	29.05	31.1	28.85	28.77	29.85
												042_GUT42b_V_T24	18.61	30.63	28.32	29.47	29.53	31.6	29.03	28.88	29.86
												043_B1a_C_TO	19.04	28.51	26.74	28.06	26.57	26.92	25.71	28.16	26.42
												043_B1b_C_TO	18.68	28.65	26.91	28.15	26.66	27.06	25.73	28.28	26.35
												044_B2a_C_TO	19.13	29.85	27.98	29.15	26.89	27.77	26.17	29.49	26.63
												044_B2b_C_TO	18.79	29.89	27.81	29.32	26.86	27.64	26.07	29.41	26.54
												045_B3a_C_TO	18.53	28.02	26.22	27.84	25.63	26.45	24.78	27.53	25.65
												045_B3b_C_TO	18.82	28.84	27.07	28.51	26.12	26.96	25.3	28.37	26.25
												046_B4a_C_TO	18.9	29.15	27.75	29.56	26.65	27.21	25.44	28.92	26.23
												046_B4b_C_TO	18.83	29.67	27.83	29.49	26.68	27.59	25.74	29.07	26.66
												047_B5a_C_TO	18.8	28.25	26.84	28.11	26.13	27.07	25.54	28.3	26.24
												047_B5b_C_TO	18.64	28.64	26.68	28.02	26.17	26.72	25.48	28.02	26.28
												048_B6a_C_TO	18.82	30.07	29.44	31.06	26.72	27.55	25.8	29.55	26.58
												048_B6b_C_TO	18.84	30.69	29.09	30.94	26.91	27.69	26.02	30.2	26.8
												049_B7a_C_T20	18.99	27.88	25.88	27.3	26.09	26.73	25.56	27.57	26.42
												049_B7b_C_T20	19.5	27.74	25.85	27.26	26.57	26.78	26.02	27.58	26.58
												050_B8a_C_T20	18.59	28.88	26.82	27.96	26.67	27.67	25.91	28.74	26.17
												050_B8b_C_T20	18.95	29.46	27.32	28.51	27.43	27.58	26.47	29.05	26.86
												051_B9a_C_T20	19.32	28.24	26.28	27.74	26.52	26.73	25.24	28.11	26.5
												051_B9b_C_T20	19.34	28.72	26.71	27.92	26.55	26.94	25.55	28.28	26.76
												052_B10a_C_T20	18.84	27.49	25.64	27.07	26.04	26.5	25.66	27.18	26.11
												052_B10b_C_T20	18.99	27.81	25.79	27.06	26.46	26.71	25.97	27.58	26.44
												053_B11a_C_T20	19.61	29.21	27.13	28.55	26.88	27.58	26.24	28.8	26.58
												053_B11b_C_T20	19.67	29.09	27.16	28.09	26.9	27.68	26.25	28.88	26.63
												054_B12a_C_T20	19.07	28.65	26.91	28.42	26.79	27.48	26.19	28.29	26.53
												054_B12b_C_T20	19.06	28.66	26.76	28.07	26.8	27.31	26.1	28.22	26.49
												055_B13a_V_T20	19.05	28.16	26.16	27.61	26.42	27.16	25.83	27.87	26.63
												055_B13b_V_T20	19.05	28.76	26.86	28.54	26.99	27.59	26.23	28.47	26.86
												056_B14a_V_T20	18.95	27.12	25.12	26.62	25.9	26.32	25.11	26.95	25.8
												056_B14b_V_T20	18.74	27.11	25.15	26.56	25.83	26.14	25.2	26.97	25.74
												057_B15a_V_T20	18.85	29.51	27.19	28.87	27.06	28.05	26.51	28.77	26.72
												057_B15b_V_T20	18.87	29.49	27.31	29.05	26.95	27.79	26.67	28.75	26.8
												058_B16a_V_T20	18.72	28.3	26.61	27.66	26.68	27.24	25.86	28.11	25.92
												058_B16b_V_T20	18.9	28.67	26.71	27.99	26.94	27.47	26.08	28.49	26.3
												059_B17a_V_T20	18.64	28.7	26.7	28.11	27	27.51	26.18	28.68	26.97
												059_B17b_V_T20	18.68	29.11	26.95	28.5	27.19	27.84	26.6	28.76	27.04
												060_B18a_V_T20	18.65	29.65	28.04	29.63	27.08	27.79	26.08	28.99	26.44
												060_B18b_V_T20	18.91	30.23	28.72	29.68	27.45	28.09	26.48	29.7	26.72
												061_B19a_C_T6	19.48	30.12	28.56	30.02	27.43	28.16	26.76	29.73	27.46
												061_B19b_C_T6	19.15	30.08	28.6	29.93	27.54	28.03	26.94	29.81	27.77
												062_B20a_C_T6	19.99	29.44	27.71	29.41	27.09	27.81	26.43	29.33	27.29
												062_B20b_C_T6	19.54	29.77	27.48	29.21	27.33	27.64	26.26	29.11	27.14
												063_B21a_C_T6	19.16	29.53	27.67	29.02	27	27.81	26.44	29.31	27.03
												063_B21b_C_T6	19.24	29.92	27.74	29.42	27.22	27.72	26.65	29.71	27.43
												064_B22a_C_T6	19.18	29.6	27.89	29.47	27.21	28.14	26.55	29.59	27.26
												064_B22b_C_T6	19.08	30.08	27.81	29.7	27.33	27.93	26.72	29.44	27.22
												065_B23a_C_T6	19.5	28.43	26.81	28.22	26.83	27.49	26.12	28.22	26.68
												065_B23b_C_T6	19.71	28.81	26.97	28.33	27.34	27.62	26.66	28.6	26.99
												066_B24a_C_T6	19.49	29.14	27.45	28.3	26.71	27.28	25.66	28.84	26.74
												066_B24b_C_T6	19.6	29.65	27.65	28.98	27.22	27.52	26.19	29.48	27.31
												067_B25a_V_T6	19.83	30.09	28.54	30.08	27.44	28.49	26.92	29.53	27.59
												067_B25b_V_T6	19.62	30.13	28.55	30.07	27.58	28.22	26.77	29.68	27.68
												068_B26a_V_T6	19.72	30.56	28.64	30.57	27.32	27.93	26.55	29.91	27
												068_B26b_V_T6	19.61	30.79	28.89	30.56	27.48	28.24	26.61	30.2	27.25
												069_B27a_V_T6	19.12	30.53	28.46	31.18	27.21	27.75	26.09	29.6	26.97
												069_B27b_V_T6	19.27	30.85	28.76	31.15	27.49	27.9	26.5	30.04	26.96
												070_B28a_V_T6	19.3	28.73	26.99	28.32	26.75	27.24	25.93	28.53	26.62
												070_B28b_V_T6	19.2	28.86	27.13	28.31	26.76	27.22	25.92	28.53	26.78
												071_B29a_V_T6	19.58	30.56	28.87	30.42	27.31	28.27	26.68	29.97	26.96
												071_B29b_V_T6	19.62	30.72	28.88	30.23	27.71	27.89	26.74	29.95	27.17
												072_B30a_V_T6	19.35	29.31	27.55	29.03	27.11	27.62	26.06	28.96	27.16
												072_B30b_V_T6	19.45	29.82	27.59	29.51	27.23	27.66	26.34	29.57	27.53
												073_B31a_C_T24	19.69	30.28	29.51	31.57	26.59	27.54	25.53	29.15	26.68
												073_B31b_C_T24	19.53	30.12	28.81	31.26	26.54	27.45	25.31	29.22	26.73
												074_B32a_C_T24	19.7	30.87	29.26	32	27.31	27.93	26.03	29.9	26.63
												074_B32b_C_T24	19.28	30.81	28.87	31.08	26.99	27.81	25.9	30.13	26.52
												075_B33a_C_T24	19.32	30.45	29.6	30.79	27.43	27.86	26.27	29.92	26.17
												075_B33b_C_T24	18.67	30.15	28.9	31.01	26.85	27.57	25.94	29.58	25.85
												076_B34a_C_T24	19.31	30.91	29.78	29.89	27.46	28.68	26.51	30.08	26.69
												076_B34b_C_T24	18.87	30.88	29.46	30.05	27.18	27.99	26.2	29.88	26.45
												077_B35a_C_T24	19.14	30.69	28.65	30.1	26.89	27.82	26.06	29.97	26.33
												077_B35b_C_T24	18.93	30.8	28.6	29.82	26.93	27.66	26.01	29.92	26.51
												078_B36a_C_T24	19.13	30.64	28.76	30.28	26.77	27.76	25.75	29.7	26.88
												078_B36b_C_T24	18.92	30.18	28.45	29.72	26.76	27.66	25.68	29.89	26.76
												079_B37a_V_T24	19.52	28.85	27.27	29.06	26.21	26.77	25.26	28	25.64
												079_B37b_V_T24	19.27	29.23	27.95	29.53	26.19	26.61	25.25	28.54	25.75
												080_B38a_V_T24	18.79	29.01	27.56	28.56	26.58	27.11	25.77	28.33	26.87
												080_B38b_V_T24	18.64	29.65	27.58	28.92	26.69	27.23	25.94	28.9	27.12
												081_B39a_V_T24	19.53	30.05	29.42	30.34	27.03	27.74	25.96	29.23	26.76
												081_B39b_V_T24	19.16	29.83	28.8	30	26.65	27.59	25.76	29.09	26.7
												082_B40a_V_T24	19.53	29.93	29.6	30.62	26.85	27.57	25.86	28.89	26.45
												082_B40b_V_T24	19.04	29.95	28.86	30.51	26.86	27.52	25.73	29.06	26.61
												083_B41a_V_T24	19.16	30.71	29.03	30.68	27.06	28.07	26.04	29.59	26.97
												083_B41b_V_T24	18.71	29.9	29.07	29.73	26.69	27.72	25.66	29.12	26.67
												084_B42a_V_T24	19.29	29.69	28.2	29.09	26.99	27.73	25.88	29.12	26.58
												084_B42b_V_T24	19.06	29.61	27.7	29.26	26.68	27.03	25.74	28.89	26.23

## Sheet: normalized (by the ΔΔCT method)
	SAMPLES	embryos (development)									SAMPLES	proximal gut and Brain
	Sample Time (days)	ffar1	ffar2a2	ffar2a1a	ffar2b1	ffar2b2	ffar2b2a	ffar2b1.1	ffar2b1.2		Sample Time	ffar1	ffar2a2	ffar2a1a	ffar2b2b1	ffar2b2b2	ffar2b2a	ffar2b1.1	ffar2b1.2
		Datas										datas
	ovo	0.044622	1.52035	0.158151	1.1564	0.173749	0.240988	0.790513	0.443372		001_GUT1_C_TO	0.879518	0.694087	0.619317	1.54836	0.866795	0.990509	0.697804	0.91035
	ovo	2.91846	0.102002	2.51515	1.66824	2.70559	2.54812	2.17509	1.55663		002_GUT2_C_TO	1.36572	1.0049	0.909201	0.780155	1.2037	0.833454	1.49455	1.07459
	ovo	0.0369166	1.37764	0.3267	0.175354	0.120663	0.210888	0.0344011	0		003_GUT3_C_TO	1.56905	1.07928	1.27949	0.792691	1.38291	1.15349	1.71707	0.830835
	5	0.147902	0.273333	0.077678	0.109425	0.0467889	0.0474739	0.144513	NA		004_GUT4_C_TO	0.813639	0.876825	1.14549	0.391838	0.717116	0.954304	0.992263	0.957768
	5	0.305197	0.218474	0.425233	0.703408	1.25698	0.560271	0.660682	0.632603		005_GUT5_C_TO	1.84587	1.16294	0.976671	0.624106	1.6269	1.21769	1.8004	1.2016
	5	0.377745	0.0678483	0.269885	0.252969	0.0613603	0.00521181	0.414109	NA		006_GUT6_C_TO	0.941125	1.18197	1.06983	1.86285	0.829478	0.850555	0.815379	1.02486
	6	0.129172	1.5548	0.321994	0.15921	1.14479	0.387439	0.200004	0.220015		007_GUT7_C_T20	1.65637	0.969648	0.782811	1.9355	1.45988	0.897893	2.28954	1.84699
	6	1.26056	7.03751	0.720414	0.810762	0.509146	0.415795	0.461486	NA		008_GUT8_C_T20	0.604033	0.728718	0.91812	0.652594	0.569667	0.935117	0.769781	0.725621
	6	0.045692	0.0574835	0.053396	0.317515	0.0385684	0.00713387	0.0425785	NA		009_GUT9_C_T20	1.51682	1.55751	1.01556	1.88075	1.33688	0.993867	1.63206	1.52805
	7	0.0177094	0.507244	0.160075	0.145789	0.066955	0.0199446	0.0165027	0.147563		010_GUT10_C_T20	0.574128	0.985514	0.976671	2.41175	0.506019	0.664329	0.688419	0.980734
	7	0.53352	1.08644	0.614137	0.563608	0.481373	0.288661	0.483883	0.418578		011_GUT11_C_T20	1.11469	1.38125	1.16428	1.10787	1.17551	0.977187	1.53558	0.997474
	7	0	0	0	0	0	0	0	0		012_GUT12_C_T20	1.52197	1.59849	1.56549	1.29107	1.34141	1.20131	1.46451	1.02486
	8	7.20572	28.0983	2.42555	1.83741	3.32342	5.41287	5.05286	3.20126		013_GUT13_V_T20	1.41274	1.3328	0.979855	1.58836	1.24514	0.925669	1.61557	1.12675
	8	4.44068	35.4702	1.33152	2.29317	2.36628	4.27736	1.87409	3.57961		014_GUT14_V_T20	0.77861	1.49316	1.06289	1.94788	0.686243	0.708461	0.73167	0.616799
	8	3.81324	7.97815	0.240307	0.674065	1.55367	0.54083	0.952283	1.31871		015_GUT15_V_T20	0.68001	0.808482	0.846392	1.462	0.599339	0.825033	0.704927	0.680421
	10	10.3861	NA	5.01056	3.76997	11.3455	16.3045	7.71442	9.61861		016_GUT16_V_T20	0.703423	0.92657	0.832734	1.9666	0.619975	1.08898	0.899483	1.06734
	10	3.76195	26.1546	1.89992	1.59865	3.71799	2.68148	3.56545	1.92014		017_GUT17_V_T20	1.33826	0.731087	1.17188	0.855726	1.10229	0.954304	1.02643	1.07824
	10	1.67515	113.705	0.745222	0.497385	0.212761	0.409319	1.59303	0.837822		018_GUT18_V_T20	0.786558	1.16294	1.02886	1.7092	0.693247	0.903992	1.00579	0.850758
	12	37.2125	101.656	8.84496	16.2357	31.0434	46.8532	28.3989	31.6662		019_GUT19_C_T6	1.22137	1.33714	1.14549	0.795222	1.07648	0.48986	1.67686	1.09294
	12	10.8533	12.2111	3.76666	5.19695	10.9632	11.0126	10.0116	6.83329		020_GUT20_C_T6	0.7839	1.21701	0.840902	2.38879	0.690905	0.95754	0.749215	1.19754
	12	6.75686	12.266	2.9504	3.56175	7.80577	7.79684	7.11247	5.42827		021_GUT21_C_T6	1.67328	1.41759	0.830028	2.59524	1.47478	0.951079	1.83734	1.38987
	15	48.9518	545.532	9.06147	15.5143	34.5132	52.5002	45.4621	32.0979		022_GUT22_C_T6	0.873584	1.51267	0.924114	0.818371	0.769949	0.616653	1.20344	1.00425
	15	21.2872	240.289	4.27139	8.91572	21.4916	33.1718	8.03424	8.51506		023_GUT23_C_T6	14.0219	31.261	9.46454	98.6308	12.3585	25.9734	7.02036	27.4255
	15	16.073	120.525	3.70343	5.18221	11.1007	14.2122	9.87694	11.5478		024_GUT24_C_T6	0.595909	1.64054	1.05257	0.775197	0.525216	0.457793	0.597183	0.787033
	22	22.2448	253.561	6.4746	10.2182	26.7305	29.9544	26.4502	20.1187		025_GUT25_V_T6	0.68001	1.73361	0.948485	3.40305	0.599339	0.944662	1.1323	1.03182
	22	43.4825	393.346	8.1863	12.972	35.1646	55.4651	40.9332	35.051		026_GUT26_V_T6	0.737561	1.57275	0.882962	0.628099	0.650064	0.664329	1.36864	0.833653
	22	10.351	66.1202	2.61437	4.3701	17.2257	9.56174	6.64688	6.30009		027_GUT27_V_T6	0.614344	0.966506	0.547287	1.58836	0.541463	0.691871	1.06898	0.687366
	23	30.9957	514.665	10.8897	14.7829	46.4042	55.9021	45.0027	33.4286		028_GUT28_V_T6	0.556901	1.27359	1.29204	1.88676	0.490835	0.706067	0.702544	0.501726
	23	46.371	526.325	13.0553	17.5799	53.5566	88.1284	58.4034	47.696		029_GUT29_V_T6	0.242995	1.04481	0.671801	1.66616	0.214168	0.76842	0.875451	0.488321
	23	131.982	1796.43	19.7893	34.8613	98.0329	172.399	105.969	117.364		030_GUT30_V_T6	0.864757	2.21866	1.15297	3.99116	0.76217	1.71984	0.911745	1.4426
	30	6.68859	22.6611	2.89387	9.98861	21.7612	41.978	7.66237	14.0054		031_GUT31_C_T24	1.83964	1.75627	1.09805	3.91554	1.6214	2.64359	2.87241	1.84699
	30	2.89877	6.12489	1.24434	2.67336	4.63873	6.25868	3.07206	2.69367		032_GUT32_C_T24	0.286836	1.04821	0.691765	1.56324	0.252808	0.841961	0.571474	0.49834
	30	1.53402	3.36014	1.20292	1.73593	4.65321	4.53668	1.86776	2.14707		033_GUT33_C_T24	0.708201	1.51267	0.785362	0.596862	0.624186	1.02809	0.875451	1.02833
											034_GUT34_C_T24	0.429119	1.22892	0.667444	0.618166	0.421483	0.86215	0.746683	0.970825
											035_GUT35_C_T24	0.894531	1.04821	0.793066	1.83339	0.788412	1.46192	1.36401	0.907274
											036_GUT36_C_T24	0.819166	1.38574	0.973499	1.87477	0.721988	1.25111	0.930453	0.898107
											037_GUT37_V_T24	0.92533	0.905754	0.860275	1.26257	0.815557	1.25111	1.3594	1.31215
											038_GUT38_V_T24	1.86472	2.63515	1.66532	3.43576	1.6435	2.79072	2.04755	2.66218
											039_GUT39_V_T24	1.32026	1.44078	0.772689	1.45735	1.16364	1.42768	1.51493	1.72608
											040_GUT40_V_T24	0.629075	1.18197	0.79049	1.33289	0.554447	1.02809	0.654337	0.787033
											041_GUT41_V_T24	1.14529	1.15167	0.967184	0.517091	1.00942	0.888821	1.11707	0.964274
											042_GUT42_V_T24	0.398323	0.762598	0.621335	4.5052	0.351069	1.23012	0.73167	1.00086
											043_B1_C_TO	1.51771	1.19754	2.29889	0.938501	1.19154	1.00092	1.40634	1.01172
											044_B2_C_TO	0.690617	0.680772	1.17603	0.847476	0.756988	0.816941	0.680115	0.944633
											045_B3_C_TO	1.13062	1.26548	1.56593	1.33698	1.28275	1.17353	1.13385	1.20104
											046_B4_C_TO	0.879268	0.654765	0.915395	0.911954	0.883819	1.09671	0.857232	0.974254
											047_B5_C_TO	1.32959	1.20144	2.15405	1.15461	1.15263	1.04949	1.33584	1.00136
											048_B6_C_TO	0.4522	0.160056	0.342649	0.810481	0.732273	0.862408	0.58663	0.866993
											049_B7_C_T20	3.25898	3.07976	1.79914	1.4387	1.88246	1.44758	2.72695	1.21763
											050_B8_C_T20	0.967804	0.82715	0.709439	0.671508	0.697992	0.828078	0.859992	0.869973
											051_B9_C_T20	2.21299	2.57622	1.32937	1.33273	1.88942	1.71454	1.9333	1.18061
											052_B10_C_T20	2.91227	2.76692	1.66941	1.22671	1.6484	1.08196	2.50025	1.13299
											053_B11_C_T20	1.74394	1.80852	1.18242	1.29503	1.32116	1.18953	1.5587	1.48569
											054_B12_C_T20	1.65403	1.27373	0.854008	0.953581	1.0281	0.862408	1.56876	1.06881
											055_B13_V_T20	1.52778	1.1821	0.944645	1.00029	1.0319	0.922816	1.64097	0.900336
											056_B14_V_T20	3.96142	3.91593	2.17283	1.49959	2.06429	1.45249	3.13117	1.52703
											057_B15_V_T20	0.825701	0.680772	0.469299	0.731872	0.600036	0.555388	0.99384	0.782202
											058_B16_V_T20	1.38343	1.2211	0.950812	0.802766	0.877324	0.816941	1.29358	1.18061
											059_B17_V_T20	1.07233	0.917688	0.63102	0.608315	0.620288	0.555388	0.896691	0.576392
											060_B18_V_T20	0.709139	0.28896	0.283412	0.589226	0.557368	0.648966	0.814257	0.837754
											061_B19_C_T6	0.750164	0.465657	0.325973	0.720298	0.737695	0.673587	0.695592	0.594466
											062_B20_C_T6	1.56358	1.21319	0.673449	1.14362	1.35073	1.20983	1.32302	1.06515
											063_B21_C_T6	1.01368	0.680772	0.494378	0.850182	0.864476	0.720769	0.868325	0.715454
											064_B22_C_T6	0.924002	0.637981	0.372494	0.70665	0.726892	0.685085	0.727611	0.677241
											065_B23_C_T6	2.74391	1.9424	1.19014	1.11838	2.06429	1.26426	3.13117	1.2387
											066_B24_C_T6	1.64857	1.42235	0.902578	1.16199	1.4595	1.38526	1.46635	1.04345
											067_B25_V_T6	0.977458	0.565781	0.398836	0.920719	0.824005	0.839367	1.0067	0.776853
											068_B26_V_T6	0.646401	0.398474	0.278838	0.903274	0.858123	0.964333	0.725276	1.05786
											069_B27_V_T6	0.468959	0.290842	0.138978	0.72722	0.824005	0.850809	0.623575	0.855177
											070_B28_V_T6	1.70402	1.404	0.920373	1.10069	1.33094	1.13447	1.48056	1.06515
											071_B29_V_T6	0.633696	0.456675	0.312472	0.850182	0.920414	0.845069	0.7394	1.05424
											072_B30_V_T6	1.13062	1.20144	0.545071	0.929567	1.09867	1.04241	1.01646	0.75842
											073_B31_C_T24	0.853474	0.221433	0.154732	1.56304	1.42756	2.03763	1.22479	1.35891
											074_B32_C_T24	0.51618	0.224327	0.131928	0.997108	0.990874	1.29897	0.664982	1.36827
											075_B33_C_T24	0.587267	0.235519	0.144983	0.880526	0.858123	0.845069	0.639819	1.28633
											076_B34_C_T24	0.381993	0.264714	0.282491	0.757994	0.675203	0.760883	0.560814	1.04345
											077_B35_C_T24	0.406775	0.251316	0.274338	0.869369	0.779657	0.910405	0.519175	1.11373
											078_B36_C_T24	0.587267	0.290842	0.265556	0.94752	0.791244	1.12301	0.568072	0.840633
											079_B37_V_T24	1.59492	0.813834	0.534533	1.71993	2.20598	1.96981	2.28504	2.34469
											080_B38_V_T24	0.679287	0.571317	0.492772	0.844778	2.20598	1.96981	2.28504	2.34469
											081_B39_V_T24	0.850655	0.232481	0.292785	1.10773	1.03571	1.1815	1.04966	1.11373
											082_B40_V_T24	0.817546	0.215757	0.217749	1.056	1.08258	1.21393	1.1375	1.22601
											083_B41_V_T24	0.389651	0.229482	0.21917	0.834073	0.645971	0.964333	0.711422	0.790294
											084_B42_V_T24	0.92095	0.633852	0.500855	0.903274	0.870876	1.16561	1.03959	1.2387
